# Supplementary material for: The residue 86 of the Getah virus E2 glycoprotein mediates both glycosaminoglycan- and LDLR-dependent infection
Source: PLoS Pathog. 2026 Jul 31;22(7):e1014453. doi: 10.1371/journal.ppat.1014453 (PMC13426916; doi:10.1371/journal.ppat.1014453)
Supplement: S3 Table — (XLSX) [file ppat.1014453.s016.xlsx]

## Sheet: Sheet1
	Accession	Organism_Name	Isolate	Length（bp）	Geo_Location	Country	Host	Collection_Date	Submitters	Release_Date	remarks
1	OP593308.1	Getah virus	Rbsq202206	11689	China: Fujian	China	red-bellied tree squirrel	2022-06-01	Zhao,J.	2023-03-25	First report of GETV in this host.
2	OR373097.1	Getah virus	GETV-China/GX2020	11288	China	China	Pholidota	2020-07-01	Xiao,P. Sr.	2023-10-03	First report of GETV in this host.
3	KY399029.1	Getah virus	GETV-V1	11690	China	China	Sus scrofa	2016-07-01	Wang,A., Zhou,F., Cui,D., Wang,X., Wang,C.	2017-06-19
4	KY434327.1	Getah virus		11688	China: Yunnan	China	Armigeres subalbatus	2012-07-01	Li,Y.Y., Fu,S.H., Guo,X.F., Lei,W.W., Li,X.L., Song,J.D., Cao,L., Gao,X.Y., Lyu,Z., He,Y., Wang,H.Y., Ren,X.J., Zhou,H.N., Wang,G.Q., Liang,G.D., Li,Y., Fu,S., Guo,X., Lei,W., Li,X., Song,J., Gao,X., Lv,Z., Wang,H., Ren,X., Zhou,H., Wang,G., Liang,G.	2017-05-01	First report of E2-Y86 in 2012
6	LR990838.1	Getah virus		11634	Malaysia:Johor	Malaysia	Culex	2012	Abubakar,S.	2022-01-06
5	LC534253.1	Getah virus	GETV/SW/Thailand/2017	11689	Thailand:Nakorn, Nayok	Thailand	Sus scrofa	2017-05-01	Rattanatumhi,K., Phichitraslip,T., Kuwata,R., Maeda,K.	2020-09-19
7	MG865965.1	Getah virus	AH9192	11681	China	China	Sus scrofa	2017-10-01	Wang,A.J., Zhou,F., Wang,X.G., Wang,C.Q.	2018-11-05
8	MK487997.1	Getah virus		11421	China	China	Equus caballus马	2018	Lu,G., Ou,J., Ji,J., Ren,Z., Hu,X., Wang,C., Li,S.	2019-10-25	First report of GETV in this host.
9	MT210319.1	Getah virus	JS18	11421	China	China	Sus scrofa	2018	Sun,Y.	2021-02-15
10	MW246754.1	Getah virus		1266	China: Zaoyang county, Hubei Province	China	Anopheles sinensis	2018-07-16	Fang,Y., Zhang,W., Xue,J.B., Zhang,Y.	2021-05-11
11	MW246755.1	Getah virus		1266	China: Hohhot, Inner Mongolia	China	Culex pipiens	2018-08-14	Fang,Y., Zhang,W., Xue,J.B., Zhang,Y.	2021-05-11
12	MZ736727.1	Getah virus		1266	China: Zhejiang	China	Sus scrofa	2019-05-13	Yan,Z., Lu,M., He,W.-T., Li,X.	2022-11-10
13	MZ736729.1	Getah virus		1266	China: Yunnan	China	Sus scrofa	2020-09-09	Yan,Z., Lu,M., He,W.-T., Li,X.	2022-11-10
14	MZ736731.1	Getah virus		1266	China: Yunnan	China	Sus scrofa	2017-04-06	Yan,Z., Lu,M., He,W.-T., Li,X.	2022-11-10
15	MZ736734.1	Getah virus		1266	China: Shandong	China	Sus scrofa	2020-09-08	Yan,Z., Lu,M., He,W.-T., Li,X.	2022-11-10
16	MZ736737.1	Getah virus		1266	China: Jiangxi	China	Sus scrofa	2020-05-07	Yan,Z., Lu,M., He,W.-T., Li,X.	2022-11-10
17	MZ736741.1	Getah virus		1266	China: Jiangsu	China	Sus scrofa	2020-09-21	Yan,Z., Lu,M., He,W.-T., Li,X.	2022-11-10
18	MZ736746.1	Getah virus		1266	China: Jiangsu	China	Sus scrofa	2019-08-06	Yan,Z., Lu,M., He,W.-T., Li,X.	2022-11-10
19	MZ736749.1	Getah virus		1266	China: Hunan	China	Sus scrofa	2019-09-30	Yan,Z., Lu,M., He,W.-T., Li,X.	2022-11-10
20	MZ736754.1	Getah virus		1266	China: Henan	China	Sus scrofa	2018-08-07	Yan,Z., Lu,M., He,W.-T., Li,X.	2022-11-10
21	MZ736764.1	Getah virus		1266	China: Guangxi	China	Sus scrofa	2018-06-15	Yan,Z., Lu,M., He,W.-T., Li,X.	2022-11-10
22	MZ736767.1	Getah virus		1266	China: Guangdong	China	Canis lupus familiaris	2020-07-04	Yan,Z., Lu,M., He,W.-T., Li,X.	2022-11-10	First report of GETV in this host.
23	MZ736769.1	Getah virus		1266	China: Guangdong	China	Bos taurus	2020-07-17	Yan,Z., Lu,M., He,W.-T., Li,X.	2022-11-10	Second report of GETV in this host.
24	MZ736775.1	Getah virus		1266	China: Guangdong	China	Sus scrofa	2018-04-25	Yan,Z., Lu,M., He,W.-T., Li,X.	2022-11-10
25	MZ736778.1	Getah virus		1266	China: Fujian	China	Sus scrofa	2020-08-13	Yan,Z., Lu,M., He,W.-T., Li,X.	2022-11-10
26	MZ736780.1	Getah virus		1266	China: Fujian	China	Culicidae	2018-07-03	Yan,Z., Lu,M., He,W.-T., Li,X.	2022-11-10
27	MZ736785.1	Getah virus		1266	China: Anhui	China	Sus scrofa	2017-09-08	Yan,Z., Lu,M., He,W.-T., Li,X.	2022-11-10
28	MZ736788.1	Getah virus	FJ202005-2	11361	China: Fujina	China	Sus scrofa	2020-05-11	Yan,Z., Lu,M., He,W.-T., Yan,S.	2022-11-10
29	MZ736795.1	Getah virus	GX201909	11320	China: Guangxi	China	Sus scrofa	2019-09-27	Yan,Z., Lu,M., He,W.-T., Yan,S.	2022-11-10
30	MZ736797.1	Getah virus	GD201909	11320	China: Guangdong	China	Sus scrofa	2019-09-12	Yan,Z., Lu,M., He,W.-T., Yan,S.	2022-11-10
31	MZ736799.1	Getah virus	FJ201807-1	11320	China: Fujian	China	Sus scrofa	2018-07-11	Yan,Z., Lu,M., He,W.-T., Yan,S.	2022-02-01
		Years	The number of E2-Y86		Host	The number of E2-Y86		Country	The number of E2-Y86
		2012	2		Pig	21		China	29
		2013	0		Horse	1		Malaysia	1
		2014	0		Bos taurus(cattle)	1		Thailand	1
		2015	0		Canis lupus familiaris(dog)	1		In total	31
		2016	1		red-bellied tree squirrel	1
		2017	4		Pholidota	1
		2018	9		mosquito	5
		2019	5		In total	31
		2020	9
		2021	0
		2022	1
		2023	0
		In total	31
